# Supplementary material for: Detection of SARS-CoV-2 RNA by a Multiplex Reverse-Transcription Loop-Mediated Isothermal Amplification Coupled with Melting Curves Analysis
Source: Int J Mol Sci. 2021 May 27;22(11):5743. doi: 10.3390/ijms22115743 (PMC8197939; doi:10.3390/ijms22115743)
Supplement: Supplementary file 1 [file ijms-22-05743-s001.zip]

Archive with 2 entries (2 files):
- Figure S1.tif
- Supplementary.pdf
